# Supplementary material for: Increased Risk for Clinically Significant Sleep Disturbances in Mild Traumatic Brain Injury: An Approach to Leveraging the Federal Interagency Traumatic Brain Injury Research Database
Source: Brain Sci. 2024 Sep 14;14(9):921. doi: 10.3390/brainsci14090921 (PMC11430117; doi:10.3390/brainsci14090921)
Supplement: Supplementary file 1 [file brainsci-14-00921-s001.zip]

Archive with 1 entries (1 files):
- brainsci-3134969-supplementary.pdf
